# Supplementary material for: Restoration of Mitochondrial Function Is Essential in the Endothelium-Dependent Vasodilation Induced by Acacetin in Hypertensive Rats
Source: Int J Mol Sci. 2022 Sep 26;23(19):11350. doi: 10.3390/ijms231911350 (PMC9569784; doi:10.3390/ijms231911350)
Supplement: Supplementary file 1 [file ijms-23-11350-s001.zip]

Archive with 1 entries (1 files):
- ijms-1917364-supplementary.pdf
